# Supplementary material for: Rewilding by Wolf Recolonisation, Consequences for Ungulate Populations and Game Hunting
Source: Biology (Basel). 2022 Feb 16;11(2):317. doi: 10.3390/biology11020317 (PMC8869524; doi:10.3390/biology11020317)
Supplement: Supplementary file 1 [file biology-11-00317-s001.zip]

Archive with 1 entries (1 files):
- biology-1523201-supplementary.pdf
